# Supplementary material for: Effects of chronic prazosin, an alpha-1 adrenergic antagonist, on anxiety-like behavior and cortisol levels in a chronic unpredictable stress model in zebrafish (Danio rerio)
Source: PeerJ. 2020 Jan 31;8:e8472. doi: 10.7717/peerj.8472 (PMC6996499; doi:10.7717/peerj.8472)
Supplement: Data S1 — The raw data from the behavioral and cortisol analyses from Experiment 1 (overall and one minute bin data) and from Experiment 2 (overall and one minute bin data). [file peerj-08-8472-s001.xlsx]

## Sheet: Experiment 1 CUS Overall
Subject	Group	Distance Traveled	Mean ambulatory speed	Resting Time	Total Time in Top	Distance Traveled in Top	Entries to Top	Cortisol (ng/g)	Body weight (g)
Fish 01.mp4	CUS	1848.51	6.75049	9.2	41.3	314.666	17	12.1519	0.13
Fish 02.mp4	CUS	1462.42	6.07824	6.03333	54.4667	216.964	18	13.7197	0.1045
Fish 03.mp4	CUS	1489.66	5.68356	2.3	25.8667	135.687	11	9.44255	0.125
Fish 04.mp4	Control	1251.61	5.51695	14.9	56.3667	196.2	16	30.7494	0.138
Fish 05.mp4	Control	1129.46	5.08841	9.26667	63.0333	155.607	10	26.0387	0.2005
Fish 06.mp4	Control	1090.99	4.88576	11.4	87	350.841	36	17.0308	0.146
Fish 07.mp4	CUS	774.17	3.78752	35.9333	54.7333	195.726	9	7.16291	0.124
Fish 08.mp4	CUS	1973.07	7.45867	9.96667	41.8	160.315	14	17.8275	0.131
Fish 09.mp4	CUS	1321.15	5.81917	20.8667	0.466667	12.5934	1	10.6071	0.1553
Fish 10.mp4	Control	1331.63	5.788	9.3	157.167	672.655	50	42.849	0.092
Fish 11.mp4	Control	956.036	5.22614	13.3333	85.2667	317.862	19	24.9482	0.1923
Fish 12.mp4	Control	1219.97	5.84742	34.7	102.067	358.458	37	23.0496	0.2662
Fish 13.mp4	CUS	987.226	4.89695	8.76667	54.5	195.939	27	20.5997	0.1931
Fish 14.mp4	CUS	722.76	5.1199	89.8333	11.6333	21.6805	7	20.8274	0.0696
Fish 15.mp4	CUS	1187.04	5.13352	5	8.6	40.0681	4	8.39039	0.1279
Fish 16.mp4	Control	1329.19	5.91015	47.3667	48.1667	291.209	12	19.652	0.2122
Fish 17.mp4	Control	916.891	4.43872	18.9	30.5333	115.623	9	25.4533	0.1266
Fish 18.mp4	Control	629.037	3.64097	21.4	7.76667	20.8617	4	26.2729	0.1188
Fish 19.mp4	CUS	1033.32	4.83762	10.2667	16.1	87.4744	9	10.6538	0.1132
Fish 20.mp4	CUS	1082.93	4.841	23.0667	25.2333	133.5	8	11.5807	0.1265
Fish 21.mp4	CUS	735.922	4.12821	20.7667	26.5333	46.3108	6	5.01254	0.1104
Fish 22.mp4	Control	1191.71	5.07544	4.16667	0.366667	7.54521	2	12.8433	0.1648
Fish 23.mp4	Control	1169.54	5.32093	14.6333	75.3333	420.83	20	31.0498	0.1247
Fish 24.mp4	Control	1037.06	4.7732	20.4	1.1	48.1448	2	21.3058	0.1204
Fish 25.mp4	Control	1050.8	4.8882	4.5	143.5	390.736	38	24.9459	0.1576
Fish 26.mp4	Control	1508.44	5.93951	6.83333	40.8667	138.961	19	20.0911	0.1659
Fish 27.mp4	Control	1308.5	6.8448	19.4333	79.1333	411.792	26	18.9078	0.1157
Fish 28.mp4	CUS	1462.42	6.14376	9.66667	109.467	434.099	18	4.70312	0.1479
Fish 29.mp4	CUS	1229.73	5.4695	6.63333	42.2333	142.242	15	3.87575	0.2233
Fish 30.mp4	CUS	1060.87	4.80393	12.3	85.5333	279.542	33	14.7209	0.1055
Fish 31.mp4	Control	974.134	4.31924	10.8	157.833	389.11	27	110.825	0.0986
Fish 32.mp4	Control	1009.56	4.61055	4.66667	80.3667	234.968	17	11.9302	0.1101
Fish 33.mp4	Control	1211.83	5.0775	3.53333	56.0333	276.422	19	21.7795	0.1458
Fish 34.mp4	CUS	1082.09	5.22326	13.2	47.8	253.716	19	18.9206	0.2501
Fish 35.mp4	CUS	1960.74	6.8927	3.8	39.7	290.645	16	7.08488	0.1467
Fish 36.mp4	CUS	916.376	4.16471	13.9	68.1667	232.178	13	23.1233	0.1142
Fish 37.mp4	Control	1159.08	5.24706	4.3	92.4	323.94	48	22.3561	0.1603
Fish 38.mp4	Control	1070.32	5.05901	7.93333	24	91.792	15	16.8806	0.2284
Fish 39.mp4	Control	1422.27	6.27564	10.1333	22.3333	52.5436	15	35.6396	0.1842
Fish 40.mp4	CUS	1047.17	4.66653	6.8	21	76.8261	6	8.00692	0.082
Fish 41.mp4	CUS	1106.59	5.47365	14.4333	62.9	219.33	24	14.2621	0.1222
Fish 42.mp4	CUS	1533.06	6.37358	12.7667	83.3333	391.926	23	8.74509	0.1839
Fish 43.mp4	Control	825.328	4.21875	10.6	33.0333	100.771	10	8.32108	0.1071
Fish 44.mp4	Control	698.004	3.70228	8.76667	103.267	216.89	21	20.9251	0.1067
Fish 45.mp4	Control	764.756	3.90713	8.26667	27.4	88.2867	9	16.317	0.1108
Fish 46.mp4	CUS	1132.16	5.32362	17.7333	66.2	283.31	24	23.3812	0.1438
Fish 47.mp4	CUS	1068	5.33643	14.6	52.9667	193.353	14	18.3768	0.1134
Fish 48.mp4	CUS	875.222	4.35578	7.4	40.6667	143.628	11	23.5363	0.1355
Fish 49.mp4	CUS	697.473	3.64279	10.2	14.3333	56.3163	6	10.5717	0.0978
Fish 50.mp4	Control	804.879	4.02977	11.9667	74.6	167.397	19	13.9467	0.1199

## Sheet: Experiment 1 CUS 1min bins
Subject	Group	Minute	Total Time in Top	Distance Traveled in Top	Entries to Top	Distance Traveled	Mean ambulatory speed	Resting Time
Fish 01.mp4	CUS	1	0	0	0	186.651	4.3678	0.366667
Fish 01.mp4	CUS	2	0	0	0	218.475	5.18942	2.2
Fish 01.mp4	CUS	3	8.63333	39.463	3	275.792	6.21154	0.833333
Fish 01.mp4	CUS	4	1.83333	33.3125	4	390.472	8.17456	1.4
Fish 01.mp4	CUS	5	11.6333	96.7026	4	385.044	7.86876	0.233333
Fish 01.mp4	CUS	6	19.2	142.885	6	360.995	8.11832	4.86667
Fish 02.mp4	CUS	1	1.56667	46.6641	3	249.113	6.1107	4.43333
Fish 02.mp4	CUS	2	0	0	0	232.548	6.43583	0.600001
Fish 02.mp4	CUS	3	6	12.098	2	218.381	5.9182	1.76667
Fish 02.mp4	CUS	4	8.66667	23.5661	2	292.947	6.54387	0.666667
Fish 02.mp4	CUS	5	9.36667	37.9166	3	250.3	5.96899	0.733333
Fish 02.mp4	CUS	6	28.8667	94.7142	9	253.368	5.80676	0.8
Fish 03.mp4	CUS	1	1.3	2.85409	1	212.107	4.51933	0.066666
Fish 03.mp4	CUS	2	0.3	19.8096	2	196.131	5.14781	1.8
Fish 03.mp4	CUS	3	0	0	0	218.5	6.05823	0.4
Fish 03.mp4	CUS	4	0	0	0	218.021	5.72234	0.8
Fish 03.mp4	CUS	5	20.2	94.5823	7	301.583	6.42121	0.633333
Fish 03.mp4	CUS	6	4.06667	22.7641	1	311.184	6.42499	0.133333
Fish 04.mp4	Control	1	0	0	0	157.706	4.13927	2.36667
Fish 04.mp4	Control	2	7.03333	17.0844	2	216.673	5.13037	0.933333
Fish 04.mp4	Control	3	12.9	52.5531	4	237.352	5.25503	0.833334
Fish 04.mp4	Control	4	2.46667	12.2399	1	218.401	6.20456	0.7
Fish 04.mp4	Control	5	9.5	28.0864	4	125.691	4.64947	11.4
Fish 04.mp4	Control	6	24.4667	94.6251	7	286.925	7.00956	0.7
Fish 05.mp4	Control	1	9.76667	2.80866	2	156.167	4.19805	5.56667
Fish 05.mp4	Control	2	0	0	0	206.98	4.84731	0.533333
Fish 05.mp4	Control	3	2.2	7.46927	1	186.572	5.24078	0.233334
Fish 05.mp4	Control	4	6.53333	11.2827	3	161.289	5.08265	0.6
Fish 05.mp4	Control	5	14.2667	13.8229	2	173.18	5.37825	2.1
Fish 05.mp4	Control	6	30.2667	122.793	3	214.495	5.66449	1
Fish 06.mp4	Control	1	6.3	33.9474	4	162.809	4.89407	4.1
Fish 06.mp4	Control	2	9.73333	14.6086	2	155.439	4.08691	1.63333
Fish 06.mp4	Control	3	9.26667	29.8733	3	159.225	4.18645	3.83333
Fish 06.mp4	Control	4	18.6333	57.3103	9	170.083	4.95869	0.766667
Fish 06.mp4	Control	5	29.1	151.802	11	269.042	5.67999	0.833333
Fish 06.mp4	Control	6	13.9667	49.71	8	148.309	5.08489	2.33333
Fish 07.mp4	CUS	1	1.23333	3.83336	1	65.54	2.87877	21.9667
Fish 07.mp4	CUS	2	0	0	0	93.8399	2.89332	4
Fish 07.mp4	CUS	3	0	0	0	115.256	3.32469	2.13333
Fish 07.mp4	CUS	4	0	0	0	134.836	3.80177	1.3
Fish 07.mp4	CUS	5	23.3	89.4266	3	174.499	4.58402	4.83333
Fish 07.mp4	CUS	6	30.2	99.483	5	164.859	5.14112	1.26667
Fish 08.mp4	CUS	1	0	0	0	307.049	6.59848	0.633333
Fish 08.mp4	CUS	2	0	0	0	302.024	7.94104	8
Fish 08.mp4	CUS	3	4.36667	4.01154	1	334.532	7.87134	1.13333
Fish 08.mp4	CUS	4	3.36667	3.38582	2	286.509	7.45471	0.266666
Fish 08.mp4	CUS	5	23.4667	88.9657	7	270.669	6.53263	0.833332
Fish 08.mp4	CUS	6	10.6	62.6623	4	435.216	8.72176	0.433333
Fish 09.mp4	CUS	1	0.466667	12.5934	1	222.325	5.07979	1.83333
Fish 09.mp4	CUS	2	0	0	0	229.005	5.35894	1.8
Fish 09.mp4	CUS	3	0	0	0	271.718	6.37835	0.333332
Fish 09.mp4	CUS	4	0	0	0	207.961	6.06891	3.26667
Fish 09.mp4	CUS	5	0	0	0	120.922	6.43201	8.56667
Fish 09.mp4	CUS	6	0	0	0	246.757	6.23124	6.86667
Fish 10.mp4	Control	1	13.7	30.475	4	121.882	3.88984	3.23333
Fish 10.mp4	Control	2	32.7333	94.8635	7	183.235	4.61548	2.4
Fish 10.mp4	Control	3	13.9333	60.9878	7	157.766	4.96641	1.26667
Fish 10.mp4	Control	4	26.5	128.312	7	227.663	5.72977	0.666667
Fish 10.mp4	Control	5	30.6667	177.447	12	309.85	6.96813	2.23333
Fish 10.mp4	Control	6	39.6333	182.675	14	315.745	8.2154	0.633332
Fish 11.mp4	Control	1	0.266667	0	1	106.554	3.71699	4.03333
Fish 11.mp4	Control	2	3.9	8.94063	2	107.616	4.77588	4.33333
Fish 11.mp4	Control	3	26.1667	79.3316	7	201.342	5.72535	1.83333
Fish 11.mp4	Control	4	40.5	168.025	6	225.355	6.53835	1.7
Fish 11.mp4	Control	5	2.2	4.24531	1	124.283	4.71962	2.2
Fish 11.mp4	Control	6	12.2333	53.3677	3	174.161	5.39755	1.26667
Fish 12.mp4	Control	1	0.366667	0	1	70.3753	4.09159	32.5333
Fish 12.mp4	Control	2	14.3333	45.7985	5	223.78	5.53911	0.3
Fish 12.mp4	Control	3	9.06667	36.2131	4	213.828	5.53958	0.366667
Fish 12.mp4	Control	4	29.1667	90.3275	19	230.831	6.17196	0.3
Fish 12.mp4	Control	5	35.2	131.406	8	256.345	6.65254	0.2
Fish 12.mp4	Control	6	13.9333	27.1714	2	189.614	6.07738	2.13333
Fish 13.mp4	CUS	1	1.13333	4.23168	1	119.829	3.672	2.13333
Fish 13.mp4	CUS	2	1.5	1.6133	1	111.052	3.50323	3.43333
Fish 13.mp4	CUS	3	21.3667	57.2684	7	176.275	5.10941	3.26667
Fish 13.mp4	CUS	4	11.4333	29.0636	9	139.08	5.2483	1.2
Fish 13.mp4	CUS	5	7.06667	22.7138	3	166.419	5.50447	0.666666
Fish 13.mp4	CUS	6	12	62.306	7	237.759	5.83218	0.6
Fish 14.mp4	CUS	1	0.3	13.1392	1	161.247	4.6291	0.966667
Fish 14.mp4	CUS	2	2.73333	0	1	108.249	5.28906	23.1333
Fish 14.mp4	CUS	3	0	0	0	0	0	53.1333
Fish 14.mp4	CUS	4	1.46667	0	1	147.504	4.90047	10.7333
Fish 14.mp4	CUS	5	3	4.69652	1	133.999	5.248	5.7
Fish 14.mp4	CUS	6	4.13333	3.0313	3	167.977	5.95663	3.5
Fish 15.mp4	CUS	1	0.266667	2.0088	1	102.048	3.25686	1.4
Fish 15.mp4	CUS	2	0	0	0	144.508	3.89508	0.833333
Fish 15.mp4	CUS	3	0	0	0	216.47	5.00317	1.96667
Fish 15.mp4	CUS	4	0	0	0	249.02	5.84097	0.266667
Fish 15.mp4	CUS	5	0	0	0	252.775	5.98993	0.366668
Fish 15.mp4	CUS	6	8.33333	38.0593	3	216.763	6.18144	2.63333
Fish 16.mp4	Control	1	0.133333	0	1	37.52	3.12667	40
Fish 16.mp4	Control	2	4.06667	25.0474	2	199.159	4.57837	2.16667
Fish 16.mp4	Control	3	0	0	0	159.47	4.32951	1.3
Fish 16.mp4	Control	4	9.2	48.8956	2	299.751	6.03525	0.6
Fish 16.mp4	Control	5	7.26667	55.5296	2	313.718	7.01307	1.06667
Fish 16.mp4	Control	6	27.5	160.625	6	317.067	7.88723	3.2
Fish 17.mp4	Control	1	0.233333	0	1	97.6316	3.07986	2.43333
Fish 17.mp4	Control	2	0	0	0	106.758	3.55072	2.7
Fish 17.mp4	Control	3	0	0	0	188.459	4.73912	1.2
Fish 17.mp4	Control	4	11.9333	48.7456	5	228.592	5.57996	3.8
Fish 17.mp4	Control	5	4	10.6528	1	143.994	4.44883	1.73333
Fish 17.mp4	Control	6	14.3667	56.912	2	143.694	4.49043	9.2
Fish 18.mp4	Control	1	0.466666	8.84955	1	96.8694	3.09158	2.8
Fish 18.mp4	Control	2	0	0	0	93.0082	3.2711	3.33333
Fish 18.mp4	Control	3	0	0	0	133.444	3.5776	1.7
Fish 18.mp4	Control	4	0	0	0	112.128	3.78812	5.23334
Fish 18.mp4	Control	5	7.3	11.3181	3	107.815	4.30111	2.76667
Fish 18.mp4	Control	6	0	0	0	99.9812	3.73529	7.23333
Fish 19.mp4	CUS	1	1.46667	18.7066	3	194.686	4.96647	1.7
Fish 19.mp4	CUS	2	0	0	0	110.866	3.35281	2.06666
Fish 19.mp4	CUS	3	0.433333	31.3544	2	217.313	5.81568	0.566666
Fish 19.mp4	CUS	4	0	0	0	134.891	4.52656	3.4
Fish 19.mp4	CUS	5	8.86667	16.6874	2	134.405	4.58721	3.7
Fish 19.mp4	CUS	6	5.33333	16.113	3	212.878	5.27361	1.33333
Fish 20.mp4	CUS	1	0	0	0	129.607	3.95948	4.9
Fish 20.mp4	CUS	2	2.4	13.2939	1	131.071	3.84374	3.4
Fish 20.mp4	CUS	3	3.43333	6.21869	1	145.953	4.27178	5.43333
Fish 20.mp4	CUS	4	2.36667	8.61649	1	149.609	4.19858	2.03334
Fish 20.mp4	CUS	5	3.9	14.8891	1	235.206	5.60459	0.600001
Fish 20.mp4	CUS	6	13.1333	89.7942	4	257.869	6.55599	7.6
Fish 21.mp4	CUS	1	0	0	0	146.918	3.94588	4.56667
Fish 21.mp4	CUS	2	0.733333	5.60547	1	204.927	4.97396	1.13333
Fish 21.mp4	CUS	3	0	0	0	118.003	3.96427	2.96667
Fish 21.mp4	CUS	4	0	0	0	87.1467	3.70312	5.23333
Fish 21.mp4	CUS	5	12	23.2897	2	101.958	3.56913	6
Fish 21.mp4	CUS	6	13.8	28.7675	3	124.542	4.19333	2.63333
Fish 22.mp4	Control	1	0.366667	7.54521	2	257.262	6.05323	1.36667
Fish 22.mp4	Control	2	0	0	0	220.737	5.35335	0.400001
Fish 22.mp4	Control	3	0	0	0	206.126	4.94306	0.566667
Fish 22.mp4	Control	4	0	0	0	196.067	4.6906	0.466667
Fish 22.mp4	Control	5	0	0	0	180.373	4.81424	0.933334
Fish 22.mp4	Control	6	0	0	0	142.227	4.7095	2.4
Fish 23.mp4	Control	1	0.866667	26.0163	3	177.622	5.31801	0.466667
Fish 23.mp4	Control	2	2.36667	4.66832	1	147.756	3.96839	0.8
Fish 23.mp4	Control	3	2.86667	11.2704	1	141.353	4.27909	3.6
Fish 23.mp4	Control	4	30.9667	165.4	5	239.438	6.268	2.26667
Fish 23.mp4	Control	5	21.8667	101.747	7	215.525	6.20513	3.26667
Fish 23.mp4	Control	6	16.4	100.006	5	211.863	6.11143	5.13333
Fish 24.mp4	Control	1	1.1	48.1448	2	196.283	5.34832	4.53333
Fish 24.mp4	Control	2	0	0	0	219.659	5.09255	2.13333
Fish 24.mp4	Control	3	0	0	0	123.104	4.50381	5.36667
Fish 24.mp4	Control	4	0	0	0	164.863	4.6137	4.13333
Fish 24.mp4	Control	5	0	0	0	83.505	4.58818	4.1
Fish 24.mp4	Control	6	0	0	0	184.023	4.83848	2.83333
Fish 25.mp4	Control	1	2.63333	11.8057	2	136.177	3.95099	1
Fish 25.mp4	Control	2	28.3667	82.3323	5	176.462	4.37871	1.6
Fish 25.mp4	Control	3	34.9333	99.4629	11	171.626	4.67223	0.8
Fish 25.mp4	Control	4	37.8667	62.526	11	113.148	4.59329	0.466667
Fish 25.mp4	Control	5	33.1333	91.7133	9	199.694	5.52658	0.466667
Fish 25.mp4	Control	6	6.53333	20.4508	2	209.023	6.36619	2.33333
Fish 26.mp4	Control	1	10	21.8139	8	206.204	5.30998	0.233333
Fish 26.mp4	Control	2	0.833333	2.33184	1	223.896	5.22308	0.2
Fish 26.mp4	Control	3	0	0	0	223.616	5.79316	0.766667
Fish 26.mp4	Control	4	0.666667	5.36103	1	246.392	6.08877	0.466668
Fish 26.mp4	Control	5	6.93333	12.8658	2	232.63	5.6418	0.300001
Fish 26.mp4	Control	6	22.4333	100.687	7	318.172	7.88856	6.6
Fish 27.mp4	Control	1	5.86667	43.7352	3	206.292	6.1764	0.966667
Fish 27.mp4	Control	2	7.73334	46.0319	5	241.978	6.98013	0.166667
Fish 27.mp4	Control	3	9.43333	63.5704	7	300.199	7.61927	0.4
Fish 27.mp4	Control	4	6.16667	17.6136	1	126.054	5.29639	7
Fish 27.mp4	Control	5	8.86667	11.3468	3	114.177	4.51887	5.4
Fish 27.mp4	Control	6	41.0667	217.851	9	307.245	9.64157	6.6
Fish 28.mp4	CUS	1	1.53333	7.44814	2	196.32	5.46852	0.8
Fish 28.mp4	CUS	2	8.3	27.3168	2	273.805	6.78294	1.63333
Fish 28.mp4	CUS	3	16.9	71.0397	5	304.591	6.48986	0.233333
Fish 28.mp4	CUS	4	35.6	118.333	4	217.11	5.9158	1.66667
Fish 28.mp4	CUS	5	30.4667	117.868	4	272.655	6.74332	1.6
Fish 28.mp4	CUS	6	16.6667	93.1261	3	215.423	5.65415	5.36667
Fish 29.mp4	CUS	1	0.2	0	1	212.298	5.65122	0.266667
Fish 29.mp4	CUS	2	2.53333	3.44823	1	211.254	5.12338	0.833333
Fish 29.mp4	CUS	3	0	0	0	176.792	5.77121	0.966667
Fish 29.mp4	CUS	4	6.93333	34.1765	6	238.493	6.90618	5.53333
Fish 29.mp4	CUS	5	26.5667	86.8669	6	204.293	5.22043	0.7
Fish 29.mp4	CUS	6	6	18.532	3	176.709	4.574	0.366666
Fish 30.mp4	CUS	1	17.5667	55.7575	9	174.425	4.33535	2.6
Fish 30.mp4	CUS	2	32.3	106.315	14	198.6	5.2355	2
Fish 30.mp4	CUS	3	14.7	24.5808	6	121.987	4.43588	3.6
Fish 30.mp4	CUS	4	5.13333	19.5504	2	218.305	5.11653	0.833333
Fish 30.mp4	CUS	5	15.8333	55.9349	4	200.783	5.3447	0.699999
Fish 30.mp4	CUS	6	0	0	0	118.503	4.18246	5.03333
Fish 31.mp4	Control	1	37.1333	66.3546	3	122.153	3.34972	3.03333
Fish 31.mp4	Control	2	36.1	97.9772	4	169.947	4.105	2
Fish 31.mp4	Control	3	32.0333	84.063	6	157.083	4.5708	1.5
Fish 31.mp4	Control	4	17.7333	36.637	5	117.002	4.11496	3.86667
Fish 31.mp4	Control	5	6.7	31.969	3	217.633	4.89796	1.5
Fish 31.mp4	Control	6	28.1333	69.5014	7	162.809	4.68291	0.233333
Fish 32.mp4	Control	1	1.06667	0	1	115.878	3.48679	1.2
Fish 32.mp4	Control	2	0.566666	6.38602	1	213.355	5.58522	0.499999
Fish 32.mp4	Control	3	0	0	0	166.492	4.81655	2.1
Fish 32.mp4	Control	4	28.5333	43.5187	6	99.8853	3.93249	1.56667
Fish 32.mp4	Control	5	32.6667	107.179	7	191.853	4.69461	0.3
Fish 32.mp4	Control	6	17.5333	69.5724	3	199.157	5.12411	0.2
Fish 33.mp4	Control	1	0	0	0	173.696	3.97475	0.1
Fish 33.mp4	Control	2	2.3	12.5376	1	155.039	4.37963	0.366667
Fish 33.mp4	Control	3	18	74.2037	6	230.342	5.49743	0.333334
Fish 33.mp4	Control	4	14.6	101.346	6	260.119	6.88147	0.333334
Fish 33.mp4	Control	5	3.66667	6.14492	2	194.1	4.92223	3.23333
Fish 33.mp4	Control	6	17.4667	64.7364	4	182.234	5.09982	1.36667
Fish 34.mp4	CUS	1	0.7	4.02568	1	112.85	3.22123	3.3
Fish 34.mp4	CUS	2	0	0	0	147.99	4.51649	2.23333
Fish 34.mp4	CUS	3	0	0	0	150.432	4.8267	1.6
Fish 34.mp4	CUS	4	17.2667	118.941	8	277.492	6.50372	1.7
Fish 34.mp4	CUS	5	20.2667	89.1919	5	208.83	6.22135	1.7
Fish 34.mp4	CUS	6	9.56667	36.2997	5	165.301	5.4796	2.26667
Fish 35.mp4	CUS	1	0	0	0	138.41	4.12345	1.63333
Fish 35.mp4	CUS	2	0	0	0	322.661	6.82159	1.03333
Fish 35.mp4	CUS	3	0.8	7.31601	1	347.201	6.91635	1.56667
Fish 35.mp4	CUS	4	7.5	36.2694	2	315.687	7.04659	0.466668
Fish 35.mp4	CUS	5	24.3333	189.746	10	425.563	8.13696	0.2
Fish 35.mp4	CUS	6	7.06667	47.177	4	381.625	7.37202	0.133334
Fish 36.mp4	CUS	1	8.56667	31.3648	3	146.642	4.46173	6.33333
Fish 36.mp4	CUS	2	4.2	5.63661	2	104.151	3.26152	1.66667
Fish 36.mp4	CUS	3	7.96667	29.6235	2	131.833	3.75236	1.6
Fish 36.mp4	CUS	4	19.4667	64.4432	3	179.609	4.52796	2.4
Fish 36.mp4	CUS	5	13.9333	44.2589	2	146.115	4.28072	2.2
Fish 36.mp4	CUS	6	14.0333	61.4403	3	177.731	4.59648	1.16667
Fish 37.mp4	Control	1	16.3	45.2128	12	198.384	5.77817	0.633333
Fish 37.mp4	Control	2	16.3333	62.9306	13	187.505	5.37777	1.4
Fish 37.mp4	Control	3	9.23333	29.7592	4	160.468	4.62888	0.599999
Fish 37.mp4	Control	4	13.6333	60.582	7	214.004	5.74251	0.433334
Fish 37.mp4	Control	5	12.0667	58.4252	6	219.096	4.9088	2.13333
Fish 37.mp4	Control	6	24.8333	59.2741	8	150.166	5.12512	0.9
Fish 38.mp4	Control	1	4.9	5.04651	2	127.585	3.71607	0.799999
Fish 38.mp4	Control	2	0	0	0	135.801	3.91733	1.4
Fish 38.mp4	Control	3	8.03333	16.5668	4	183.871	5.1892	2.56667
Fish 38.mp4	Control	4	2.7	19.4979	3	237.515	5.89855	0.6
Fish 38.mp4	Control	5	1.23333	1.40906	2	156.016	5.10411	3.4
Fish 38.mp4	Control	6	7.13333	42.0111	5	241.524	6.05324	0.333333
Fish 39.mp4	Control	1	1.2	0	1	284.643	6.14779	3.66667
Fish 39.mp4	Control	2	0	0	0	218.57	6.10531	4.5
Fish 39.mp4	Control	3	2.36667	3.50955	1	219.364	6.13319	0.7
Fish 39.mp4	Control	4	7.96667	10.7106	4	164.843	5.43438	1.46667
Fish 39.mp4	Control	5	1.63333	0.416239	2	238.436	5.88248	0.266666
Fish 39.mp4	Control	6	9.16666	37.5134	8	320.954	8.08447	0.5
Fish 40.mp4	CUS	1	1.5	2.69673	1	132.65	3.91683	2.56667
Fish 40.mp4	CUS	2	0.766667	5.71057	1	196.699	4.77426	0.466667
Fish 40.mp4	CUS	3	0	0	0	198.694	4.81878	1
Fish 40.mp4	CUS	4	4.8	20.6765	2	140.152	4.74557	1
Fish 40.mp4	CUS	5	8.4	31.1553	2	134.25	4.40645	3.3
Fish 40.mp4	CUS	6	5.53333	11.6141	1	213.365	5.27696	1.6
Fish 41.mp4	CUS	1	6.06667	1.62595	2	68.0191	3.30725	6.63333
Fish 41.mp4	CUS	2	5.46667	17.6324	3	167.25	4.37827	1.23333
Fish 41.mp4	CUS	3	15.0333	77.1379	7	217.729	6.16213	1.46667
Fish 41.mp4	CUS	4	5.13333	12.617	1	180.049	5.27489	0.733334
Fish 41.mp4	CUS	5	13.2667	44.216	8	257.62	6.53858	0.766667
Fish 41.mp4	CUS	6	17.9333	59.4281	5	186.953	5.97929	4.33333
Fish 42.mp4	CUS	1	9.4	49.6884	2	242.744	5.57605	0.566666
Fish 42.mp4	CUS	2	22.3	106.071	4	243.632	5.71907	1.56667
Fish 42.mp4	CUS	3	19.1333	53.7611	6	234.429	5.90007	0.266666
Fish 42.mp4	CUS	4	2.66667	2.61298	5	98.7663	5.35803	9.33333
Fish 42.mp4	CUS	5	21.9667	118.594	6	352.222	8.29407	2
Fish 42.mp4	CUS	6	7.86667	55.4918	2	342.253	6.85877	0.433333
Fish 43.mp4	Control	1	0	0	0	132.455	3.75938	1.23333
Fish 43.mp4	Control	2	0	0	0	104.6	3.45974	0.733333
Fish 43.mp4	Control	3	10.5333	59.3932	4	178.018	4.60391	0.666667
Fish 43.mp4	Control	4	8.76667	34.3989	4	145.029	4.98953	3.6
Fish 43.mp4	Control	5	6.06667	2.25265	1	135.214	4.35239	1.56667
Fish 43.mp4	Control	6	7.66667	2.5211	1	137.514	4.28391	3.16667
Fish 44.mp4	Control	1	5.93333	19.7807	3	72.6796	3.15998	3.83333
Fish 44.mp4	Control	2	15.4333	25.2751	4	110.373	3.34464	1.26667
Fish 44.mp4	Control	3	14.3	28.7655	4	105.963	3.1381	1.33333
Fish 44.mp4	Control	4	15.5333	35.8242	4	112.551	3.4631	1.46667
Fish 44.mp4	Control	5	22.8	41.1792	3	99.8194	3.20963	0.766668
Fish 44.mp4	Control	6	29.2667	80.0693	5	180.437	5.8143	1.6
Fish 45.mp4	Control	1	0.866666	20.8959	2	165.041	4.58447	2
Fish 45.mp4	Control	2	0	0	0	151.016	3.64773	0.366667
Fish 45.mp4	Control	3	17.7	61.0136	5	164.434	4.52156	0.8
Fish 45.mp4	Control	4	3.96667	7.95634	1	143.819	3.91878	0.766668
Fish 45.mp4	Control	5	4.86667	2.88789	1	105.321	3.61928	3.8
Fish 45.mp4	Control	6	0	0	0	72.5749	3.05793	2.16667
Fish 46.mp4	CUS	1	1.06667	7.47292	3	147.6	6.27195	8.86667
Fish 46.mp4	CUS	2	11.9	41.8602	4	187.621	4.82315	0.666665
Fish 46.mp4	CUS	3	13.1667	49.82	3	135.275	4.10753	4.3
Fish 46.mp4	CUS	4	3.96667	9.19453	3	128.883	4.39875	3.4
Fish 46.mp4	CUS	5	17.8667	72.3576	5	227.713	5.69758	1.5
Fish 46.mp4	CUS	6	18.2333	103.517	8	296.083	6.51687	0.233333
Fish 47.mp4	CUS	1	2.36667	47.4781	4	269.106	6.17217	0.166667
Fish 47.mp4	CUS	2	2.73333	13.4446	1	148.657	4.10276	0.533333
Fish 47.mp4	CUS	3	7.56667	23.9209	3	81.7645	4.34918	4.23333
Fish 47.mp4	CUS	4	13.0667	66.6275	3	223.005	5.50631	2.1
Fish 47.mp4	CUS	5	11.6	27.1113	3	168.932	5.95531	5
Fish 47.mp4	CUS	6	15.6333	27.6397	2	133.586	5.36492	3.76667
Fish 48.mp4	CUS	1	4.6	36.9269	3	143.482	5.01101	3.03333
Fish 48.mp4	CUS	2	15.4333	37.6061	2	121.487	3.49101	1.63333
Fish 48.mp4	CUS	3	6.96667	18.3681	1	152.666	4.06388	0.3
Fish 48.mp4	CUS	4	4.4	17.1216	1	152.483	4.09901	1.76667
Fish 48.mp4	CUS	5	1.53333	1.50911	1	139.457	5.02245	1.83333
Fish 48.mp4	CUS	6	7.73333	33.9246	4	163.536	4.54266	1.56667
Fish 49.mp4	CUS	1	0	0	0	121.205	3.8356	1.16667
Fish 49.mp4	CUS	2	0	0	0	118.499	3.56568	0.733333
Fish 49.mp4	CUS	3	5.4	26.1423	3	126.161	3.75853	1.13333
Fish 49.mp4	CUS	4	1.8	7.76286	1	94.1906	3.51457	3.46667
Fish 49.mp4	CUS	5	0	0	0	82.3356	3.45464	3.76667
Fish 49.mp4	CUS	6	7.13333	20.5936	2	120.81	3.42238	1.43333
Fish 50.mp4	Control	1	0	0	0	110.337	3.44445	1.73333
Fish 50.mp4	Control	2	9.7	11.564	3	167	4.08647	3.26667
Fish 50.mp4	Control	3	9.96667	10.9492	3	83.8657	3.5637	3.6
Fish 50.mp4	Control	4	17.0333	49.7412	6	154.653	3.95869	1.4
Fish 50.mp4	Control	5	33.5667	85.0015	6	142.869	4.1252	1.16667
Fish 50.mp4	Control	6	4.33333	10.5381	2	167.157	5.0399	2.26667

## Sheet: Experiment 2 CUS+Praz Overall
Subject	Stress	Treatment	Distance Traveled	Mean ambulatory speed	Resting Time	Total Time in Top	Distance Traveled in Top	Entries to Top	Cortisol (ng/g)	Body weight (g)
Fish 01 P-CUS.mp4	Stress	Vehicle	1075.49	4.50563	3.53333	184.133	598.761	34	11.7731	0.2249
Fish 02 P-CUS.mp4	Stress	Vehicle	1408.79	6.43577	2.83333	74.1667	246.368	34	9.11722	0.3083
Fish 03 P-CUS.mp4	Stress	Vehicle	1583.79	6.41123	6.53333	94.9333	541.348	31	5.85347	0.3093
Fish 04 P-CUS.mp4	Control	Vehicle	1446.42	5.76033	4.76667	9.56667	73.1372	10	10.9712	0.2392
Fish 05 P-CUS.mp4	Control	Vehicle	1227.06	4.77952	0.466665	4.1	43.2364	2	6.44567	0.2659
Fish 06 P-CUS.mp4	Control	Vehicle	351.754	3.07657	46.9333	72.6333	169.608	9	43.5654	0.0685
Fish 07 P-CUS.mp4	Stress	Prazosin	615.122	3.73935	30.4333	79	151	23	11.4336	0.164
Fish 08 P-CUS.mp4	Stress	Prazosin	659.601	3.75912	58.1	90.7333	251.771	12	9.62047	0.1747
Fish 09 P-CUS.mp4	Stress	Prazosin	768.143	4.50436	44.8667	71.8333	291.537	20	1.96707	0.3046
Fish 10 P-CUS.mp4	Control	Prazosin	1064.26	5.70342	11.7667	122.7	407.174	31	8.31567	0.1376
Fish 11 P-CUS.mp4	Control	Prazosin	901.341	4.18062	5.93333	71.0667	262.184	15	12.6004	0.1635
Fish 12 P-CUS.mp4	Control	Prazosin	1019.36	4.46305	15.4333	115.933	420.247	24	5.90679	0.208
Fish 13 P-CUS.mp4	Stress	Vehicle	1175.91	4.87391	1.13333	82.9	351.49	16	4.19367	0.3232
Fish 14 P-CUS.mp4	Stress	Vehicle	1822.77	7.57281	3.06667	101.067	599.91	51	8.5195	0.2633
Fish 15 P-CUS.mp4	Stress	Vehicle	1123.87	4.94152	7.33333	49.8333	407.616	19	1.97568	0.1725
Fish 16 P-CUS.mp4	Control	Vehicle	1078.12	4.5135	2.96666	85.4333	386.021	19	8.47946	0.2251
Fish 17 P-CUS.mp4	Control	Vehicle	902.652	4.47153	20.7	63.1667	269.026	13	8.337	0.2984
Fish 18 P-CUS.mp4	Control	Vehicle	636.312	3.96868	28.1333	35.1333	105.431	11	9.64833	0.2917
Fish 19 P-CUS.mp4	Stress	Prazosin	860.243	4.19562	6.9	42.6333	182.48	16	6.47891	0.3149
Fish 20 P-CUS.mp4	Stress	Prazosin	1012.27	4.79901	10.3667	47.4667	174.773	13	7.01885	0.1805
Fish 21 P-CUS.mp4	Stress	Prazosin	1371.11	6.34088	7.6	147.6	465.692	29	7.75602	0.426
Fish 22 P-CUS.mp4	Control	Prazosin	1015.83	5.41004	18.5	43.6333	119.399	32	9.29798	0.1826
Fish 23 P-CUS.mp4	Control	Prazosin	1046.14	5.00944	11.3	116.833	512.479	16	10.9244	0.148
Fish 24 P-CUS.mp4	Control	Prazosin	1094.47	5.91283	13.1333	76.1	229.365	21	10.2285	0.2374
Fish 25 P-CUS.mp4	Stress	Vehicle	1584.3	5.90495	2.83333	100.7	570.314	24	20.0575	0.2508
Fish 26 P-CUS.mp4	Stress	Vehicle	586.627	3.57264	42.7	25.0667	55.6742	8	8.62405	0.2431
Fish 28 P-CUS.mp4	Control	Vehicle	1028.69	4.71444	3.43333	112.967	388.784	17	29.6399	0.1885
Fish 29 P-CUS.mp4	Control	Vehicle	1258.74	5.27699	3.43333	104.2	491.576	38	14.781	0.1892
Fish 31 P-CUS.mp4	Stress	Prazosin	1202.73	5.56563	11.5333	124.333	475.835	42	11.1468	0.2285
Fish 32 P-CUS.mp4	Stress	Prazosin	1221.36	5.68426	4.13333	201.367	575.077	54	17.1443	0.3465
Fish 33 P-CUS.mp4	Control	Prazosin	1080.52	4.89217	15.6333	131.967	430.109	26	5.41767	0.2227
Fish 34 P-CUS.mp4	Control	Prazosin	673.663	3.62314	14.3667	25.1667	79.031	5	18.8922	0.1533
Fish 35 P-CUS.mp4	Control	Prazosin	939.701	4.96933	15.5	78.9333	173.926	25	11.1307	0.139
Fish 36 P-CUS.mp4	Control	Prazosin	965.46	4.24752	7.23333	102.067	305.302	27	43.7311	0.2821
Fish 37 P-CUS.mp4	Control	Prazosin	1199.91	5.1587	26.2333	95.2333	440.136	19	14.8417	0.1653
Fish 38 P-CUS.mp4	Control	Prazosin	1048.66	5.17684	12.9333	8.26667	3.51924	4	58.763	0.1116
Fish 39 P-CUS.mp4	Control	Prazosin	933.753	4.66255	7.96667	55.2333	194.955	12	6.11387	0.347
Fish 40 P-CUS.mp4	Stress	Prazosin	1206.25	5.40999	6.36667	109.767	325.838	32	18.9478	0.2235
Fish 41 P-CUS.mp4	Stress	Prazosin	1710.86	6.64412	10.2667	91.5667	525.586	26	17.8162	0.2349
Fish 42 P-CUS.mp4	Stress	Prazosin	875.88	4.23744	4.63333	67.1333	139.12	13	5.75772	0.257
Fish 43 P-CUS.mp4	Control	Vehicle	9.51226	2.30135	343.333	0.433334	0	1	15.4091	0.1996
Fish 44 P-CUS.mp4	Control	Vehicle	1046.46	5.37563	61.6333	34.0667	169.732	9	4.71044	0.4726
Fish 45 P-CUS.mp4	Control	Vehicle	1025.13	5.59771	29.4333	26.9	106.974	8	23.3433	0.1975
Fish 46 P-CUS.mp4	Stress	Vehicle	749.134	3.71226	24.9	83.0667	273.318	21	11.333	0.1881
Fish 47 P-CUS.mp4	Stress	Vehicle	1520.07	6.30388	3.86667	45.6667	255.228	23	15.9204	0.2988
Fish 48 P-CUS.mp4	Stress	Vehicle	1019.33	5.14465	16	84.4333	392.938	23	7.84934	0.1876
Fish 49 P-CUS.mp4	Control	Prazosin	1308.19	5.84015	10.3667	51.3333	212.892	30	9.70153	0.224
Fish 50 P-CUS.mp4	Control	Prazosin	857.05	4.21086	48.9667	13	13.8434	5	7.13231	0.2095
Fish 51 P-CUS.mp4	Control	Prazosin	1264.24	5.11768	5.06667	103.733	436.397	18	27.6687	0.2197
Fish 52 P-CUS.mp4	Stress	Prazosin	1199.54	5.36466	8.3	64.2667	239.89	17	16.4362	0.1881
Fish 53 P-CUS.mp4	Stress	Prazosin	1835.8	7.25134	28.7333	66.0667	380.718	31	3.96651	0.2135
Fish 54 P-CUS.mp4	Stress	Prazosin	910.542	4.61267	9.23334	79.7333	309.236	23	12.5501	0.188
Fish 55 P-CUS.mp4	Control	Vehicle	341.627	12.8754	328.7	2.03333	4.03683	1	10.4467	0.1863
Fish 56 P-CUS.mp4	Control	Vehicle	1482.31	6.33466	37	0	0	0	23.6993	0.1382
Fish 57 P-CUS.mp4	Control	Vehicle	2123.63	8.8768	41.7	0	0	0	35.1954	0.2161
Fish 58 P-CUS.mp4	Stress	Vehicle	889.086	4.59397	38.9	4.36667	66.4183	4	13.4783	0.1306
Fish 59 P-CUS.mp4	Stress	Vehicle	860.058	4.54977	23.2667	17.9	73.9044	9	16.6199	0.174
Fish 60 P-CUS.mp4	Stress	Vehicle	922.549	5.30404	70.2	40.8333	115.017	7	29.8032	0.1808
Fish 61 P-CUS.mp4	Control	Prazosin	1613.15	8.03895	95.8	0.166666	6.21169	1	11.5231	0.4432
Fish 62 P-CUS.mp4	Control	Prazosin	1251.09	7.09502	96.8333	2.23333	17.3355	2	15.6863	0.3366
Fish 64 P-CUS.mp4	Stress	Prazosin	977.445	4.60986	32.3333	2.06667	24.8771	2	18.7296	0.1544
Fish 65 P-CUS.mp4	Stress	Prazosin	1085.09	5.29482	63.4333	15.4333	100.8	7	40.0618	0.2291
Fish 66 P-CUS.mp4	Stress	Prazosin	1047.31	5.35067	14.3	33.3667	221.287	13	17.4581	0.1615
Fish 67 P-CUS.mp4	Stress	Prazosin	1190.6	4.91305	7.13333	14	52.276	4	21.9653	0.2575
Fish 68 P-CUS.mp4	Control	Vehicle	881.026	6.03718	117.9	3.43333	17.0486	5	61.1849	0.3355
Fish 69 P-CUS.mp4	Control	Vehicle	2374.99	9.33687	12.8333	2.33333	26.358	4	24.6744	0.3165
Fish 70 P-CUS.mp4	Stress	Vehicle	865.387	5.4806	87.5333	19.6	48.698	6	7.20422	0.3002
Fish 71 P-CUS.mp4	Stress	Vehicle	1069.28	4.81804	65.9	0.633333	18.5952	2	26.5284	0.1541
Fish 72 P-CUS.mp4	Stress	Vehicle	1513.33	6.13511	8.4	71.7333	386.246	19	33.3431	0.2149

## Sheet: Experiment 2 CUS+Praz 1min bin
Subject	Treatment	Drug	Minute	Total Time in Top	Distance Traveled in Top	Entries to Top	Distance Traveled	Mean ambulatory speed	Resting Time
Fish 01 P-CUS.mp4	Stress	Vehicle	1	13.2333	39.7383	5	152.983	3.99434	1.53333
Fish 01 P-CUS.mp4	Stress	Vehicle	2	40.4667	103.066	6	146.721	4.22422	1.03333
Fish 01 P-CUS.mp4	Stress	Vehicle	3	40.8333	103.853	8	141.485	3.91926	1.03333
Fish 01 P-CUS.mp4	Stress	Vehicle	4	33.9667	101.291	5	176.072	4.5852	0.366667
Fish 01 P-CUS.mp4	Stress	Vehicle	5	18.2	79.0849	3	199.415	4.65559	0.766667
Fish 01 P-CUS.mp4	Stress	Vehicle	6	37.4333	152.667	9	236.092	5.27383	0.433334
Fish 02 P-CUS.mp4	Stress	Vehicle	1	0	0	0	225.835	5.40707	1.83333
Fish 02 P-CUS.mp4	Stress	Vehicle	2	1.16667	9.02157	1	244.515	5.65569	1.53333
Fish 02 P-CUS.mp4	Stress	Vehicle	3	37.6	111.198	18	182.289	7.26253	0.566667
Fish 02 P-CUS.mp4	Stress	Vehicle	4	30.6667	131.094	10	260.563	6.5578	0.200001
Fish 02 P-CUS.mp4	Stress	Vehicle	5	4.1	13.2096	4	327.793	7.22542	0.166667
Fish 02 P-CUS.mp4	Stress	Vehicle	6	0.633333	3.63658	2	225.879	6.5854	0.700001
Fish 03 P-CUS.mp4	Stress	Vehicle	1	0	0	0	85.025	3.47041	3.8
Fish 03 P-CUS.mp4	Stress	Vehicle	2	28.1	189.646	9	318.886	6.70399	0.666667
Fish 03 P-CUS.mp4	Stress	Vehicle	3	12.3333	35.011	3	193.508	5.59271	1.26667
Fish 03 P-CUS.mp4	Stress	Vehicle	4	10.7	58.0229	4	258.619	6.55284	0.499999
Fish 03 P-CUS.mp4	Stress	Vehicle	5	19.6333	112.214	8	295.947	6.92004	1.63333
Fish 03 P-CUS.mp4	Stress	Vehicle	6	24.1667	132.73	9	387.215	7.70321	0.3
Fish 04 P-CUS.mp4	Control	Vehicle	1	0	0	0	314.47	6.8363	0.1
Fish 04 P-CUS.mp4	Control	Vehicle	2	0	0	0	311.429	6.21615	1.16667
Fish 04 P-CUS.mp4	Control	Vehicle	3	0	0	0	270.666	5.7304	0.766667
Fish 04 P-CUS.mp4	Control	Vehicle	4	0	0	0	151.162	4.41564	2.73333
Fish 04 P-CUS.mp4	Control	Vehicle	5	2.1	4.63551	1	126.659	4.32283	1.5
Fish 04 P-CUS.mp4	Control	Vehicle	6	7.46667	63.3529	9	246.908	5.9258	0.566667
Fish 05 P-CUS.mp4	Control	Vehicle	1	4.1	43.2364	2	222.146	5.54442	0.1
Fish 05 P-CUS.mp4	Control	Vehicle	2	0	0	0	193.052	4.75887	0.5
Fish 05 P-CUS.mp4	Control	Vehicle	3	0	0	0	210.083	4.85928	0.266667
Fish 05 P-CUS.mp4	Control	Vehicle	4	0	0	0	209.185	4.89895	0.466666
Fish 05 P-CUS.mp4	Control	Vehicle	5	0	0	0	198.358	4.64538	0.266667
Fish 05 P-CUS.mp4	Control	Vehicle	6	0	0	0	168.674	4.04172	0.366666
Fish 06 P-CUS.mp4	Control	Vehicle	1	7.03333	8.20459	5	39.8264	3.67629	20.5333
Fish 06 P-CUS.mp4	Control	Vehicle	2	0	0	0	9.38112	1.51308	14.2667
Fish 06 P-CUS.mp4	Control	Vehicle	3	1.43333	0.1077	1	29.1234	2.01314	4.8
Fish 06 P-CUS.mp4	Control	Vehicle	4	31.9	81.1776	2	123.026	3.72431	1.13333
Fish 06 P-CUS.mp4	Control	Vehicle	5	0	0	0	49.8013	2.55391	4.66667
Fish 06 P-CUS.mp4	Control	Vehicle	6	32.2667	77.9666	1	98.819	3.27215	2.6
Fish 07 P-CUS.mp4	Stress	Prazosin	1	20.3667	18.2521	10	43.7285	4.04894	20.9
Fish 07 P-CUS.mp4	Stress	Prazosin	2	0	0	0	99.9124	3.59397	2.9
Fish 07 P-CUS.mp4	Stress	Prazosin	3	2.86667	8.82018	1	114.445	3.70771	3.33333
Fish 07 P-CUS.mp4	Stress	Prazosin	4	16.8333	57.5573	4	119.63	4.01445	4.36667
Fish 07 P-CUS.mp4	Stress	Prazosin	5	29.5333	56.2813	6	94.5057	4.06185	2.7
Fish 07 P-CUS.mp4	Stress	Prazosin	6	9.4	19.8488	2	119.024	3.77853	1.43333
Fish 08 P-CUS.mp4	Stress	Prazosin	1	0	0	0	16.8185	13.6366	52.0667
Fish 08 P-CUS.mp4	Stress	Prazosin	2	0	0	0	97.6285	3.29085	2.5
Fish 08 P-CUS.mp4	Stress	Prazosin	3	24.8667	81.6344	4	172.503	4.1634	0.733334
Fish 08 P-CUS.mp4	Stress	Prazosin	4	32.9	100.07	4	152.004	3.99659	1.6
Fish 08 P-CUS.mp4	Stress	Prazosin	5	17.8	34.7206	2	109.811	3.4209	1.53333
Fish 08 P-CUS.mp4	Stress	Prazosin	6	15.1667	46.932	2	121.672	3.54728	2
Fish 09 P-CUS.mp4	Stress	Prazosin	1	1.16667	6.23618	1	80.9302	3.48337	26.1667
Fish 09 P-CUS.mp4	Stress	Prazosin	2	7.8	25.1333	3	140.696	4.09001	0.933332
Fish 09 P-CUS.mp4	Stress	Prazosin	3	1.9	4.64856	1	89.581	3.47213	1.36667
Fish 09 P-CUS.mp4	Stress	Prazosin	4	5.7	24.1389	2	103.724	3.98938	5.3
Fish 09 P-CUS.mp4	Stress	Prazosin	5	26.0333	79.4986	6	142.956	5.04552	7.3
Fish 09 P-CUS.mp4	Stress	Prazosin	6	29.2333	147.792	7	178.293	7.30709	4.86667
Fish 10 P-CUS.mp4	Control	Prazosin	1	0	0	0	134.48	4.11254	5.63333
Fish 10 P-CUS.mp4	Control	Prazosin	2	0	0	0	232.297	6.02847	4.16667
Fish 10 P-CUS.mp4	Control	Prazosin	3	29.1333	129.998	14	197.913	5.90199	0.600001
Fish 10 P-CUS.mp4	Control	Prazosin	4	34.5667	99.9608	9	123.658	5.53692	0.233334
Fish 10 P-CUS.mp4	Control	Prazosin	5	39.8667	61.8911	4	108.675	4.3998	2.03333
Fish 10 P-CUS.mp4	Control	Prazosin	6	19.1333	104.389	7	270.717	7.56192	0.766669
Fish 11 P-CUS.mp4	Control	Prazosin	1	0	0	0	120.203	3.72916	0.533333
Fish 11 P-CUS.mp4	Control	Prazosin	2	7.1	13.3302	2	116.53	4.54605	2.13333
Fish 11 P-CUS.mp4	Control	Prazosin	3	4.03333	19.7635	1	136.163	3.86461	3.13333
Fish 11 P-CUS.mp4	Control	Prazosin	4	21.5333	106.069	4	213.385	4.8132	0.633334
Fish 11 P-CUS.mp4	Control	Prazosin	5	13.1	46.4566	3	155.936	4.06789	1.56667
Fish 11 P-CUS.mp4	Control	Prazosin	6	25.3	74.8607	5	147.092	4.0373	0.366667
Fish 12 P-CUS.mp4	Control	Prazosin	1	1.63333	6.99137	1	121.503	3.62697	4.46667
Fish 12 P-CUS.mp4	Control	Prazosin	2	25.8333	134.782	8	254.123	6.369	7.56667
Fish 12 P-CUS.mp4	Control	Prazosin	3	14	52.6855	3	162.281	4.03349	2.03333
Fish 12 P-CUS.mp4	Control	Prazosin	4	34.9	116.471	9	200.363	5.01744	0.2
Fish 12 P-CUS.mp4	Control	Prazosin	5	17.1667	48.2573	3	152.166	4.25839	1.26667
Fish 12 P-CUS.mp4	Control	Prazosin	6	22.4	56.9316	2	114.455	3.34338	2.16667
Fish 13 P-CUS.mp4	Stress	Vehicle	1	0	0	0	191.257	4.61232	0.4
Fish 13 P-CUS.mp4	Stress	Vehicle	2	18.9667	95.5743	4	209.547	5.20398	0.266667
Fish 13 P-CUS.mp4	Stress	Vehicle	3	11.5333	57.2668	2	191.028	4.57004	0.433333
Fish 13 P-CUS.mp4	Stress	Vehicle	4	29.7	107.093	5	212.839	5.12043	0.333333
Fish 13 P-CUS.mp4	Stress	Vehicle	5	13	42.3268	2	177.02	4.71634	0.866667
Fish 13 P-CUS.mp4	Stress	Vehicle	6	9.66667	45.4524	3	162.255	4.94177	0.466667
Fish 14 P-CUS.mp4	Stress	Vehicle	1	1.36667	6.45302	2	217.854	5.69304	0.366667
Fish 14 P-CUS.mp4	Stress	Vehicle	2	5.63333	29.0468	5	227.777	6.3096	0.866667
Fish 14 P-CUS.mp4	Stress	Vehicle	3	7.93333	31.2447	6	308.432	7.50442	1.6
Fish 14 P-CUS.mp4	Stress	Vehicle	4	18.2	70.5681	11	287.44	7.60424	0.233334
Fish 14 P-CUS.mp4	Stress	Vehicle	5	33	284.051	14	436.504	9.53759	0.133334
Fish 14 P-CUS.mp4	Stress	Vehicle	6	34.9333	172.294	14	330.564	8.30563	0.7
Fish 15 P-CUS.mp4	Stress	Vehicle	1	0.633333	0	1	77.1428	2.6601	0.7
Fish 15 P-CUS.mp4	Stress	Vehicle	2	0	0	0	136.131	3.65617	0.866667
Fish 15 P-CUS.mp4	Stress	Vehicle	3	0	0	0	90.3134	3.45587	5.13333
Fish 15 P-CUS.mp4	Stress	Vehicle	4	0.533333	7.93687	2	134.217	4.01445	1.26667
Fish 15 P-CUS.mp4	Stress	Vehicle	5	20.7667	187.316	10	335.943	7.37796	0.933333
Fish 15 P-CUS.mp4	Stress	Vehicle	6	27.9	210.531	6	324.167	6.96136	0.2
Fish 16 P-CUS.mp4	Control	Vehicle	1	0.333334	6.27315	1	139.55	4.02161	0.533333
Fish 16 P-CUS.mp4	Control	Vehicle	2	0	0	0	115.002	3.39239	0.333334
Fish 16 P-CUS.mp4	Control	Vehicle	3	12.4667	46.4824	4	165.096	4.15162	1.06667
Fish 16 P-CUS.mp4	Control	Vehicle	4	16.3	66.2515	7	186.93	5.42876	1.96667
Fish 16 P-CUS.mp4	Control	Vehicle	5	15.5667	54.5651	5	148.751	4.246	0.233334
Fish 16 P-CUS.mp4	Control	Vehicle	6	40.7667	182.795	3	256.309	5.15367	0.933333
Fish 17 P-CUS.mp4	Control	Vehicle	1	0	0	0	62.4795	2.92873	6.66667
Fish 17 P-CUS.mp4	Control	Vehicle	2	5.83333	32.6809	1	119.823	3.79588	1.26667
Fish 17 P-CUS.mp4	Control	Vehicle	3	12.0667	62.2721	2	175.057	4.543	0.5
Fish 17 P-CUS.mp4	Control	Vehicle	4	20.6667	81.553	3	188.636	4.5601	1.76667
Fish 17 P-CUS.mp4	Control	Vehicle	5	12.0333	58.4211	3	198.721	5.86197	6.43333
Fish 17 P-CUS.mp4	Control	Vehicle	6	12.5667	35.9214	4	147.61	4.65158	6.73333
Fish 18 P-CUS.mp4	Control	Vehicle	1	0.633334	4.83444	1	99.3891	3.71317	1.36667
Fish 18 P-CUS.mp4	Control	Vehicle	2	0	0	0	133.063	3.79097	2.03333
Fish 18 P-CUS.mp4	Control	Vehicle	3	0	0	0	96.9388	3.8621	11.1333
Fish 18 P-CUS.mp4	Control	Vehicle	4	4.23333	14.9748	2	115.359	4.36413	5.6
Fish 18 P-CUS.mp4	Control	Vehicle	5	26.2	73.0406	8	104.478	4.25286	5.36667
Fish 18 P-CUS.mp4	Control	Vehicle	6	4.06667	4.97008	1	90.3285	3.62765	1.93333
Fish 19 P-CUS.mp4	Stress	Prazosin	1	9.46667	42.8786	3	121.234	3.95329	1.56666
Fish 19 P-CUS.mp4	Stress	Prazosin	2	9.23334	32.3703	4	137.879	4.61134	1.03333
Fish 19 P-CUS.mp4	Stress	Prazosin	3	0	0	0	100.503	3.21438	1.16667
Fish 19 P-CUS.mp4	Stress	Prazosin	4	8.33333	44.8139	3	161.453	4.2788	1.06667
Fish 19 P-CUS.mp4	Stress	Prazosin	5	9.8	33.5821	5	144.069	4.10064	0.933333
Fish 19 P-CUS.mp4	Stress	Prazosin	6	5.8	37.0068	2	168.456	4.94973	2.56667
Fish 20 P-CUS.mp4	Stress	Prazosin	1	1.66667	11.9931	1	186.4	4.95745	2.6
Fish 20 P-CUS.mp4	Stress	Prazosin	2	0	0	0	120.588	3.78415	2.23333
Fish 20 P-CUS.mp4	Stress	Prazosin	3	20.4	50.1667	5	165.529	4.52677	1.2
Fish 20 P-CUS.mp4	Stress	Prazosin	4	21.1	83.8994	7	243.612	5.98066	2.56666
Fish 20 P-CUS.mp4	Stress	Prazosin	5	4.3	15.6331	2	164.273	4.58012	0.333333
Fish 20 P-CUS.mp4	Stress	Prazosin	6	0	0	0	139.926	4.77564	3.83333
Fish 21 P-CUS.mp4	Stress	Prazosin	1	20.3667	45.9071	5	175.969	5.23199	1.7
Fish 21 P-CUS.mp4	Stress	Prazosin	2	29.9	56.3607	7	184.856	5.75876	1.16667
Fish 21 P-CUS.mp4	Stress	Prazosin	3	34.5333	152.805	8	308.424	7.96962	2.96667
Fish 21 P-CUS.mp4	Stress	Prazosin	4	26.5	72.98	4	203.123	5.93926	1.93333
Fish 21 P-CUS.mp4	Stress	Prazosin	5	16.2	83.9429	3	264.137	5.83944	0.6
Fish 21 P-CUS.mp4	Stress	Prazosin	6	20.1	63.5758	4	262.283	6.98181	1.63333
Fish 22 P-CUS.mp4	Control	Prazosin	1	1.16667	10.3864	2	120.986	4.3468	10.8667
Fish 22 P-CUS.mp4	Control	Prazosin	2	1.16667	0.578172	3	121.725	4.45879	1.76667
Fish 22 P-CUS.mp4	Control	Prazosin	3	4.8	14.7559	5	258.394	6.21139	0.366667
Fish 22 P-CUS.mp4	Control	Prazosin	4	4.96667	20.872	6	215.822	5.82254	2.6
Fish 22 P-CUS.mp4	Control	Prazosin	5	3.43333	10.1662	2	123.58	4.91699	3.7
Fish 22 P-CUS.mp4	Control	Prazosin	6	28.1	61.9225	15	149.461	5.25656	1.8
Fish 23 P-CUS.mp4	Control	Prazosin	1	0.5	3.64591	1	111.587	3.37461	1.26667
Fish 23 P-CUS.mp4	Control	Prazosin	2	0	0	0	99.5426	3.50502	2.16667
Fish 23 P-CUS.mp4	Control	Prazosin	3	16.6667	42.4597	6	171.891	5.60515	4.46667
Fish 23 P-CUS.mp4	Control	Prazosin	4	27.4	109.915	4	197.862	5.32363	0.900001
Fish 23 P-CUS.mp4	Control	Prazosin	5	32.6667	157.788	4	224.923	5.70387	3.2
Fish 23 P-CUS.mp4	Control	Prazosin	6	39.6	200.142	2	253.54	5.83745	2.1
Fish 24 P-CUS.mp4	Control	Prazosin	1	2.76667	22.1257	2	199.378	5.33097	1.03333
Fish 24 P-CUS.mp4	Control	Prazosin	2	7.56667	24.3823	3	147.466	4.74676	1.26667
Fish 24 P-CUS.mp4	Control	Prazosin	3	40.5	60.7365	4	96.9286	5.51776	4.63333
Fish 24 P-CUS.mp4	Control	Prazosin	4	7.36667	31.4926	6	143.041	5.30438	1.03333
Fish 24 P-CUS.mp4	Control	Prazosin	5	8.23333	15.9634	3	219.255	6.76017	2.7
Fish 24 P-CUS.mp4	Control	Prazosin	6	9.66667	61.437	5	259.281	7.35202	4.86667
Fish 25 P-CUS.mp4	Stress	Vehicle	1	2.23333	12.1623	2	160.396	4.3904	0.266667
Fish 25 P-CUS.mp4	Stress	Vehicle	2	25.1333	126.526	6	293.714	6.15324	0.433334
Fish 25 P-CUS.mp4	Stress	Vehicle	3	12.6333	47.5743	3	225.762	5.56978	1.36667
Fish 25 P-CUS.mp4	Stress	Vehicle	4	7.43333	30.9354	3	219.795	5.5457	0.933334
Fish 25 P-CUS.mp4	Stress	Vehicle	5	34.0333	214.376	6	344.808	6.74771	0.433334
Fish 25 P-CUS.mp4	Stress	Vehicle	6	19.2333	128.211	5	303.541	6.85709	1
Fish 26 P-CUS.mp4	Stress	Vehicle	1	0.133333	0	1	28.7633	3.10395	28.6667
Fish 26 P-CUS.mp4	Stress	Vehicle	2	0.666667	0	1	129.005	3.62035	4.8
Fish 26 P-CUS.mp4	Stress	Vehicle	3	0	0	0	91.2294	3.17872	1.93333
Fish 26 P-CUS.mp4	Stress	Vehicle	4	0	0	0	96.4186	2.93661	1.7
Fish 26 P-CUS.mp4	Stress	Vehicle	5	11.1	13.9402	3	101.308	3.45369	3.06667
Fish 26 P-CUS.mp4	Stress	Vehicle	6	13.1667	41.0011	5	167.56	4.99186	4.16667
Fish 28 P-CUS.mp4	Control	Vehicle	1	0	0	0	130.529	3.90414	0.2
Fish 28 P-CUS.mp4	Control	Vehicle	2	22.8333	80.9679	3	186.308	5.16088	2
Fish 28 P-CUS.mp4	Control	Vehicle	3	10.3	43.6278	2	192.137	4.70924	0.4
Fish 28 P-CUS.mp4	Control	Vehicle	4	21.7	86.3645	4	192.27	4.9132	1.53333
Fish 28 P-CUS.mp4	Control	Vehicle	5	28.9667	97.1977	5	193.521	4.76652	0.400001
Fish 28 P-CUS.mp4	Control	Vehicle	6	29.1667	111.568	4	201.813	4.93834	0.333333
Fish 29 P-CUS.mp4	Control	Vehicle	1	0	0	0	114.705	3.73227	0.566666
Fish 29 P-CUS.mp4	Control	Vehicle	2	14.1667	48.4267	6	135.008	4.26341	0.733333
Fish 29 P-CUS.mp4	Control	Vehicle	3	18.5667	79.3464	7	209.158	4.98786	1.3
Fish 29 P-CUS.mp4	Control	Vehicle	4	22.3333	126.458	12	331.856	7.82065	1.53333
Fish 29 P-CUS.mp4	Control	Vehicle	5	19.6	90.7024	9	208.961	5.03521	0.899999
Fish 29 P-CUS.mp4	Control	Vehicle	6	29.5333	137.502	5	216.73	5.34255	0.7
Fish 31 P-CUS.mp4	Stress	Prazosin	1	16.9667	84.8461	6	268.593	6.11365	0.1
Fish 31 P-CUS.mp4	Stress	Prazosin	2	27.6333	127.468	10	256.97	6.08933	0.899999
Fish 31 P-CUS.mp4	Stress	Prazosin	3	16.7	72.5016	5	222.392	5.70725	2.93333
Fish 31 P-CUS.mp4	Stress	Prazosin	4	30.7333	65.8646	11	132.859	5.03891	1.73333
Fish 31 P-CUS.mp4	Stress	Prazosin	5	20.0333	65.1652	10	124.066	5.08468	3.43334
Fish 31 P-CUS.mp4	Stress	Prazosin	6	12.2667	17.186	2	117.945	5.11321	3.6
Fish 32 P-CUS.mp4	Stress	Prazosin	1	29.7667	39.1523	12	117.242	5.81367	2.8
Fish 32 P-CUS.mp4	Stress	Prazosin	2	43.2333	140.152	13	207.515	5.20522	0.466667
Fish 32 P-CUS.mp4	Stress	Prazosin	3	44.7333	155.541	8	224.991	5.89496	0.966667
Fish 32 P-CUS.mp4	Stress	Prazosin	4	29.4667	111.854	10	245.724	5.56356	0.266667
Fish 32 P-CUS.mp4	Stress	Prazosin	5	30.8667	42.3969	8	149.544	5.06356	0.433333
Fish 32 P-CUS.mp4	Stress	Prazosin	6	23.3	87.0896	7	273.746	6.2215	0.833334
Fish 33 P-CUS.mp4	Control	Prazosin	1	4.8	21.4451	4	128.802	4.43636	11.0333
Fish 33 P-CUS.mp4	Control	Prazosin	2	36.0333	112.503	8	219.334	5.34962	0.633333
Fish 33 P-CUS.mp4	Control	Prazosin	3	40.7	168.701	7	243.568	5.46934	0.466666
Fish 33 P-CUS.mp4	Control	Prazosin	4	21.2667	22.1362	3	131.795	4.52903	1.03333
Fish 33 P-CUS.mp4	Control	Prazosin	5	8.4	27.2167	2	156.973	4.58092	0.833332
Fish 33 P-CUS.mp4	Control	Prazosin	6	20.7667	61.8517	3	166.946	4.7699	2.96667
Fish 34 P-CUS.mp4	Control	Prazosin	1	0	0	0	118.789	4.26277	2.8
Fish 34 P-CUS.mp4	Control	Prazosin	2	0	0	0	93.5254	3.20659	2.63333
Fish 34 P-CUS.mp4	Control	Prazosin	3	6.03333	18.7159	1	129.646	3.60127	1.6
Fish 34 P-CUS.mp4	Control	Prazosin	4	6.63333	20.5349	1	109.22	3.64068	4.5
Fish 34 P-CUS.mp4	Control	Prazosin	5	8.83333	33.8028	2	125.366	3.81052	2.66667
Fish 34 P-CUS.mp4	Control	Prazosin	6	3.66667	15.0422	1	99.1407	3.44637	4.06667
Fish 35 P-CUS.mp4	Control	Prazosin	1	14.0667	2.04093	13	91.647	4.4061	0.800001
Fish 35 P-CUS.mp4	Control	Prazosin	2	0	0	0	126.608	4.33093	2.2
Fish 35 P-CUS.mp4	Control	Prazosin	3	0	0	0	173.735	4.2582	1.7
Fish 35 P-CUS.mp4	Control	Prazosin	4	0	0	0	146.117	4.49131	3.9
Fish 35 P-CUS.mp4	Control	Prazosin	5	20.1333	76.6222	3	182.695	5.72712	7.76667
Fish 35 P-CUS.mp4	Control	Prazosin	6	44.7333	95.7322	9	170.798	7.19656	0.233333
Fish 36 P-CUS.mp4	Control	Prazosin	1	0.6	0	1	136.154	3.86437	1.03333
Fish 36 P-CUS.mp4	Control	Prazosin	2	3.5	8.73169	2	137.571	3.86798	1.76667
Fish 36 P-CUS.mp4	Control	Prazosin	3	17.8667	51.9285	4	163.442	3.94153	1.9
Fish 36 P-CUS.mp4	Control	Prazosin	4	28.1333	77.5934	5	163.666	4.08483	1.93333
Fish 36 P-CUS.mp4	Control	Prazosin	5	37.7333	115.671	10	182.767	4.53141	0.366666
Fish 36 P-CUS.mp4	Control	Prazosin	6	14.2333	46.141	7	174.887	5.31571	1.96667
Fish 37 P-CUS.mp4	Control	Prazosin	1	0	0	0	76.8432	3.99531	24.5
Fish 37 P-CUS.mp4	Control	Prazosin	2	32.5	163.823	8	290.485	5.86444	0.833334
Fish 37 P-CUS.mp4	Control	Prazosin	3	28.8667	113.933	6	227.12	5.06588	0.333333
Fish 37 P-CUS.mp4	Control	Prazosin	4	15.8	65.8688	3	198.243	5.29117	0.833333
Fish 37 P-CUS.mp4	Control	Prazosin	5	8.3	39.166	2	232.785	5.30666	0.533333
Fish 37 P-CUS.mp4	Control	Prazosin	6	9.76667	54.0758	2	161.62	4.78639	1.63333
Fish 38 P-CUS.mp4	Control	Prazosin	1	0	0	0	149.591	4.23771	0.666667
Fish 38 P-CUS.mp4	Control	Prazosin	2	1.36667	1.61472	2	209.323	5.02375	2.26667
Fish 38 P-CUS.mp4	Control	Prazosin	3	0	0	0	109.772	4.16329	4.13333
Fish 38 P-CUS.mp4	Control	Prazosin	4	0	0	0	297.564	6.80924	2.13333
Fish 38 P-CUS.mp4	Control	Prazosin	5	0	0	0	186.721	5.29454	1.2
Fish 38 P-CUS.mp4	Control	Prazosin	6	6.9	1.91683	2	70.4464	3.44762	4.93333
Fish 39 P-CUS.mp4	Control	Prazosin	1	0	0	0	137.005	3.94448	4.26667
Fish 39 P-CUS.mp4	Control	Prazosin	2	0	0	0	204.454	4.4771	0.333333
Fish 39 P-CUS.mp4	Control	Prazosin	3	5.13333	30.5883	2	193.464	5.09563	0.666666
Fish 39 P-CUS.mp4	Control	Prazosin	4	31.8667	91.175	5	186.24	5.04261	0.299999
Fish 39 P-CUS.mp4	Control	Prazosin	5	6.6	13.3782	2	81.2658	3.96419	5.3
Fish 39 P-CUS.mp4	Control	Prazosin	6	11.6333	59.0667	3	185.423	5.25278	1.76667
Fish 40 P-CUS.mp4	Stress	Prazosin	1	9.96667	31.2503	2	126.308	3.62954	0.8
Fish 40 P-CUS.mp4	Stress	Prazosin	2	11.3333	41.1408	4	188.937	4.99393	2.76667
Fish 40 P-CUS.mp4	Stress	Prazosin	3	13.1	39.3881	8	252.802	6.16089	0.166667
Fish 40 P-CUS.mp4	Stress	Prazosin	4	25.5333	72.1408	8	240.287	6.10382	0.966668
Fish 40 P-CUS.mp4	Stress	Prazosin	5	28.8667	71.9439	6	151.058	4.73536	1.33333
Fish 40 P-CUS.mp4	Stress	Prazosin	6	20.9667	80.2375	6	260.809	6.35604	1.96667
Fish 41 P-CUS.mp4	Stress	Prazosin	1	0.7	0.531704	1	258.484	7.04316	8.63333
Fish 41 P-CUS.mp4	Stress	Prazosin	2	0	0	0	272.873	6.31163	0.366667
Fish 41 P-CUS.mp4	Stress	Prazosin	3	0	0	0	237.636	6.32011	1.36667
Fish 41 P-CUS.mp4	Stress	Prazosin	4	18.8667	114.622	7	284.688	6.77827	0.266667
Fish 41 P-CUS.mp4	Stress	Prazosin	5	32.8333	185.376	8	300.749	6.6685	0.766668
Fish 41 P-CUS.mp4	Stress	Prazosin	6	39.1667	230.969	11	337.922	6.85439	0.233334
Fish 42 P-CUS.mp4	Stress	Prazosin	1	1.76667	4.77829	2	148.467	3.76182	0.866666
Fish 42 P-CUS.mp4	Stress	Prazosin	2	0	0	0	174.662	4.45945	0.566667
Fish 42 P-CUS.mp4	Stress	Prazosin	3	9.9	20.984	2	142.164	4.45654	1.9
Fish 42 P-CUS.mp4	Stress	Prazosin	4	18.2667	29.7479	4	138.009	4.29489	0.4
Fish 42 P-CUS.mp4	Stress	Prazosin	5	12.3667	38.9063	2	130.714	4.10619	0.599999
Fish 42 P-CUS.mp4	Stress	Prazosin	6	24.8333	40.1763	3	116.754	3.90917	2.06667
Fish 43 P-CUS.mp4	Control	Vehicle	1	0.433334	0	1	3.41191	1.65093	56.4
Fish 43 P-CUS.mp4	Control	Vehicle	2	0	0	0	0		60
Fish 43 P-CUS.mp4	Control	Vehicle	3	0	0	0	0		56.5
Fish 43 P-CUS.mp4	Control	Vehicle	4	0	0	0	0		58.9667
Fish 43 P-CUS.mp4	Control	Vehicle	5	0	0	0	0		60
Fish 43 P-CUS.mp4	Control	Vehicle	6	0	0	0	6.10034	2.95178	52.1333
Fish 44 P-CUS.mp4	Control	Vehicle	1	0	0	0	18.9998	2.72724	46.1667
Fish 44 P-CUS.mp4	Control	Vehicle	2	0	0	0	93.8874	3.87964	11.2667
Fish 44 P-CUS.mp4	Control	Vehicle	3	8.2	27.3074	2	168.759	4.17376	0.400001
Fish 44 P-CUS.mp4	Control	Vehicle	4	7.63333	26.1227	1	137.655	4.35157	1.3
Fish 44 P-CUS.mp4	Control	Vehicle	5	8.36667	47.6585	3	237.382	5.72005	3.96667
Fish 44 P-CUS.mp4	Control	Vehicle	6	9.86667	61.2975	3	399.213	7.96832	0.166667
Fish 45 P-CUS.mp4	Control	Vehicle	1	0	0	0	40.3132	5.70469	24.3333
Fish 45 P-CUS.mp4	Control	Vehicle	2	0	0	0	186.283	5.74356	2.9
Fish 45 P-CUS.mp4	Control	Vehicle	3	3.33333	12.3117	1	233.653	5.42119	0.933332
Fish 45 P-CUS.mp4	Control	Vehicle	4	1.86667	11.3726	1	197.285	5.42985	0.233333
Fish 45 P-CUS.mp4	Control	Vehicle	5	13.4667	63.5711	4	249.773	6.08213	0.2
Fish 45 P-CUS.mp4	Control	Vehicle	6	8.23333	30.0861	2	186.513	4.96926	1.8
Fish 46 P-CUS.mp4	Stress	Vehicle	1	4.76667	17.0467	1	85.1311	3.12599	11.8
Fish 46 P-CUS.mp4	Stress	Vehicle	2	16.6333	51.9647	4	133.57	3.53359	2
Fish 46 P-CUS.mp4	Stress	Vehicle	3	14	53.6275	3	129.327	3.47965	4.3
Fish 46 P-CUS.mp4	Stress	Vehicle	4	6.36667	15.6581	2	88.9175	3.109	4.4
Fish 46 P-CUS.mp4	Stress	Vehicle	5	17.8	43.1842	4	128.256	4.04592	2.8
Fish 46 P-CUS.mp4	Stress	Vehicle	6	23.5	90.9521	8	182.412	4.82571	2
Fish 47 P-CUS.mp4	Stress	Vehicle	1	1.3	4.52041	1	166.126	4.16356	0.833333
Fish 47 P-CUS.mp4	Stress	Vehicle	2	1.33333	7.88459	2	181.523	6.00405	3.06667
Fish 47 P-CUS.mp4	Stress	Vehicle	3	11.7667	87.3467	7	317.535	7.02512	0.566666
Fish 47 P-CUS.mp4	Stress	Vehicle	4	16.9	74.9849	7	227.369	5.93137	0.2
Fish 47 P-CUS.mp4	Stress	Vehicle	5	1.6	9.31621	2	323.882	7.19204	0.699999
Fish 47 P-CUS.mp4	Stress	Vehicle	6	12.7667	64.2338	5	307.468	7.14489	0.166666
Fish 48 P-CUS.mp4	Stress	Vehicle	1	0.966667	7.46126	2	65.4233	4.4913	6.8
Fish 48 P-CUS.mp4	Stress	Vehicle	2	23.8333	71.0228	5	165.911	4.64736	3.1
Fish 48 P-CUS.mp4	Stress	Vehicle	3	25.0333	87.9984	6	176.254	5.37359	1.6
Fish 48 P-CUS.mp4	Stress	Vehicle	4	9.63333	54.0528	3	156.391	4.7439	4.6
Fish 48 P-CUS.mp4	Stress	Vehicle	5	14	93.7112	5	233.979	5.46254	0.3
Fish 48 P-CUS.mp4	Stress	Vehicle	6	10.9667	83.7813	3	211.223	5.82416	1.5
Fish 49 P-CUS.mp4	Control	Prazosin	1	24.7333	92.0261	14	235.222	5.52597	0.699999
Fish 49 P-CUS.mp4	Control	Prazosin	2	11.6667	50.8422	4	308.751	6.22483	0.999999
Fish 49 P-CUS.mp4	Control	Prazosin	3	0	0	0	202.403	5.76647	2.7
Fish 49 P-CUS.mp4	Control	Prazosin	4	4.4	6.54919	1	166.953	5.50393	1.26667
Fish 49 P-CUS.mp4	Control	Prazosin	5	9.5	38.7571	10	157.741	6.23482	2.93333
Fish 49 P-CUS.mp4	Control	Prazosin	6	1.03333	16.1544	2	220.023	5.93053	4.06667
Fish 50 P-CUS.mp4	Control	Prazosin	1	4.56667	5.52424	2	63.8028	4.34033	39.4
Fish 50 P-CUS.mp4	Control	Prazosin	2	0.566667	0	1	128.285	3.62729	1.33333
Fish 50 P-CUS.mp4	Control	Prazosin	3	0	0	0	148.799	4.06924	1
Fish 50 P-CUS.mp4	Control	Prazosin	4	0	0	0	147.715	4.04699	2.63334
Fish 50 P-CUS.mp4	Control	Prazosin	5	6.4	1.53197	1	169.862	4.59087	6.03334
Fish 50 P-CUS.mp4	Control	Prazosin	6	1.46667	6.78718	1	170.797	4.47112	0.733334
Fish 51 P-CUS.mp4	Control	Prazosin	1	0.066667	4.99028	1	149.958	4.38473	3.4
Fish 51 P-CUS.mp4	Control	Prazosin	2	13.1667	51.684	1	210.296	4.8944	0.466667
Fish 51 P-CUS.mp4	Control	Prazosin	3	32.5333	163.895	3	248.83	5.24958	0.266667
Fish 51 P-CUS.mp4	Control	Prazosin	4	11.3333	24.0153	3	161.436	4.72036	0.866667
Fish 51 P-CUS.mp4	Control	Prazosin	5	26	95.0654	5	209.005	5.16913	1.1
Fish 51 P-CUS.mp4	Control	Prazosin	6	20.6333	91.4028	6	265.128	6.25794	0.566667
Fish 52 P-CUS.mp4	Stress	Prazosin	1	4.23333	26.4734	3	192.35	4.84102	2.26667
Fish 52 P-CUS.mp4	Stress	Prazosin	2	14.5	74.9699	2	206.626	5.50513	3.13333
Fish 52 P-CUS.mp4	Stress	Prazosin	3	5.43333	7.58636	1	207.741	5.14636	0.7
Fish 52 P-CUS.mp4	Stress	Prazosin	4	17.3	54.6874	3	152.109	5.15625	2.1
Fish 52 P-CUS.mp4	Stress	Prazosin	5	6.43333	27.4574	5	211.908	6.51355	1.13333
Fish 52 P-CUS.mp4	Stress	Prazosin	6	16.3667	47.3648	3	194.429	5.04574	0.466667
Fish 53 P-CUS.mp4	Stress	Prazosin	1	5.6	3.95917	2	84.8356	6.91595	26.4333
Fish 53 P-CUS.mp4	Stress	Prazosin	2	11.2	83.6559	5	333.531	6.66617	0.566666
Fish 53 P-CUS.mp4	Stress	Prazosin	3	22.5	102.235	8	276.023	6.83226	0.933333
Fish 53 P-CUS.mp4	Stress	Prazosin	4	8.93333	55.4841	6	346.343	7.24062	1
Fish 53 P-CUS.mp4	Stress	Prazosin	5	10.9	79.5325	5	364.328	7.59545	0.3
Fish 53 P-CUS.mp4	Stress	Prazosin	6	6.93333	55.1161	6	420.177	7.81482	0.266666
Fish 54 P-CUS.mp4	Stress	Prazosin	1	1.76667	29.4013	1	113.121	3.83462	1.7
Fish 54 P-CUS.mp4	Stress	Prazosin	2	8.36667	23.3311	2	125.584	3.64363	1.06667
Fish 54 P-CUS.mp4	Stress	Prazosin	3	4.3	22.5506	2	148.108	4.47005	2.76667
Fish 54 P-CUS.mp4	Stress	Prazosin	4	18.8	31.2424	7	135.521	5.21903	1.76666
Fish 54 P-CUS.mp4	Stress	Prazosin	5	34.6667	138.553	9	201.953	5.31456	0.5
Fish 54 P-CUS.mp4	Stress	Prazosin	6	11.8333	62.2136	4	169.409	5.19661	3.53334
Fish 55 P-CUS.mp4	Control	Vehicle	1	0	0	0	330.482	13.6188	31.5333
Fish 55 P-CUS.mp4	Control	Vehicle	2	2.03333	4.03683	1	11.1447	4.91679	57.1667
Fish 55 P-CUS.mp4	Control	Vehicle	3	0	0	0	0		60
Fish 55 P-CUS.mp4	Control	Vehicle	4	0	0	0	0		60
Fish 55 P-CUS.mp4	Control	Vehicle	5	0	0	0	0		60
Fish 55 P-CUS.mp4	Control	Vehicle	6	0	0	0	0		60
Fish 56 P-CUS.mp4	Control	Vehicle	1	0	0	0	306.684	7.16551	5.2
Fish 56 P-CUS.mp4	Control	Vehicle	2	0	0	0	220.565	8.94184	30.8667
Fish 56 P-CUS.mp4	Control	Vehicle	3	0	0	0	263.064	6.28839	0.466666
Fish 56 P-CUS.mp4	Control	Vehicle	4	0	0	0	263.975	6.31518	0.666667
Fish 56 P-CUS.mp4	Control	Vehicle	5	0	0	0	235.712	5.27712	0.766666
Fish 56 P-CUS.mp4	Control	Vehicle	6	0	0	0	231.22	5.25898	0.366666
Fish 57 P-CUS.mp4	Control	Vehicle	1	0	0	0	286.987	7.16275	5.26667
Fish 57 P-CUS.mp4	Control	Vehicle	2	0	0	0	489.87	9.2603	0.133334
Fish 57 P-CUS.mp4	Control	Vehicle	3	0	0	0	426.079	9.24248	1.96667
Fish 57 P-CUS.mp4	Control	Vehicle	4	0	0	0	318.487	9.32156	6
Fish 57 P-CUS.mp4	Control	Vehicle	5	0	0	0	340.146	9.75563	13.4333
Fish 57 P-CUS.mp4	Control	Vehicle	6	0	0	0	252.514	8.50216	15.5
Fish 58 P-CUS.mp4	Stress	Vehicle	1	0.966667	33.4445	1	121.375	6.29976	34.0333
Fish 58 P-CUS.mp4	Stress	Vehicle	2	0	0	0	190.643	4.95178	0.666667
Fish 58 P-CUS.mp4	Stress	Vehicle	3	0	0	0	186.631	4.39131	1.3
Fish 58 P-CUS.mp4	Stress	Vehicle	4	0	0	0	96.9321	3.85161	2.06667
Fish 58 P-CUS.mp4	Stress	Vehicle	5	3.23333	22.9703	2	142.661	4.49561	1.56667
Fish 58 P-CUS.mp4	Stress	Vehicle	6	0.166666	11.8826	1	141.806	3.97216	1.2
Fish 59 P-CUS.mp4	Stress	Vehicle	1	0	0	0	124.799	4.18322	5.93333
Fish 59 P-CUS.mp4	Stress	Vehicle	2	0.933333	8.19645	1	126.763	4.24903	7.5
Fish 59 P-CUS.mp4	Stress	Vehicle	3	0	0	0	99.6538	3.50894	5.33333
Fish 59 P-CUS.mp4	Stress	Vehicle	4	0	0	0	121.029	3.88328	4.63333
Fish 59 P-CUS.mp4	Stress	Vehicle	5	10.3667	32.3446	7	196.308	5.44293	0.7
Fish 59 P-CUS.mp4	Stress	Vehicle	6	6.6	33.7301	1	179.704	5.52369	0.833332
Fish 60 P-CUS.mp4	Stress	Vehicle	1	0	0	0	22.4114	3.31204	47.8333
Fish 60 P-CUS.mp4	Stress	Vehicle	2	0	0	0	125.267	4.38508	16.7667
Fish 60 P-CUS.mp4	Stress	Vehicle	3	0	0	0	241.977	5.57551	1.56667
Fish 60 P-CUS.mp4	Stress	Vehicle	4	14.1	33.9758	1	195.938	5.94954	2.63333
Fish 60 P-CUS.mp4	Stress	Vehicle	5	21.9333	36.1945	3	140.803	4.99301	2.43334
Fish 60 P-CUS.mp4	Stress	Vehicle	6	4.8	37.5206	3	229.526	5.30901	1.26667
Fish 61 P-CUS.mp4	Control	Prazosin	1	0	0	0	65.2908	4.83636	38.9
Fish 61 P-CUS.mp4	Control	Prazosin	2	0	0	0	392.053	7.78398	0.166666
Fish 61 P-CUS.mp4	Control	Prazosin	3	0	0	0	334.459	9.18001	7
Fish 61 P-CUS.mp4	Control	Prazosin	4	0	0	0	176.602	9.214	34.4
Fish 61 P-CUS.mp4	Control	Prazosin	5	0	0	0	305.039	9.30942	16.9667
Fish 61 P-CUS.mp4	Control	Prazosin	6	0.166666	6.21169	1	364.229	7.45862	0.166666
Fish 62 P-CUS.mp4	Control	Prazosin	1	0.466666	15.1674	1	271.005	8.47773	19.8333
Fish 62 P-CUS.mp4	Control	Prazosin	2	0	0	0	242.188	7.2729	12.1667
Fish 62 P-CUS.mp4	Control	Prazosin	3	0	0	0	54.2374	9.51534	51.1333
Fish 62 P-CUS.mp4	Control	Prazosin	4	1.76667	2.16815	1	247.818	7.57854	12.7333
Fish 62 P-CUS.mp4	Control	Prazosin	5	0	0	0	196.885	6.32394	1.26667
Fish 62 P-CUS.mp4	Control	Prazosin	6	0	0	0	221.709	5.61289	0.400001
Fish 64 P-CUS.mp4	Stress	Prazosin	1	0	0	0	66.4779	4.18978	28.3
Fish 64 P-CUS.mp4	Stress	Prazosin	2	0	0	0	151.617	3.98993	1.46667
Fish 64 P-CUS.mp4	Stress	Prazosin	3	0.166666	13.6867	1	217.246	5.25596	0.333333
Fish 64 P-CUS.mp4	Stress	Prazosin	4	0	0	0	160.179	4.23753	0.6
Fish 64 P-CUS.mp4	Stress	Prazosin	5	1.9	11.1904	1	201.049	4.75293	2.63333
Fish 64 P-CUS.mp4	Stress	Prazosin	6	0	0	0	178.107	4.69114	1.43333
Fish 65 P-CUS.mp4	Stress	Prazosin	1	0	0	0	16.2823	2.62617	45.0333
Fish 65 P-CUS.mp4	Stress	Prazosin	2	0	0	0	178.54	5.86017	17.4333
Fish 65 P-CUS.mp4	Stress	Prazosin	3	0	0	0	152.445	4.29827	0.433333
Fish 65 P-CUS.mp4	Stress	Prazosin	4	0	0	0	234.773	5.40123	0.233333
Fish 65 P-CUS.mp4	Stress	Prazosin	5	0.633333	3.04587	1	212.631	5.47548	1.03333
Fish 65 P-CUS.mp4	Stress	Prazosin	6	14.8	97.7541	6	256.555	5.97102	0.700001
Fish 66 P-CUS.mp4	Stress	Prazosin	1	0	0	0	131.32	4.81612	10
Fish 66 P-CUS.mp4	Stress	Prazosin	2	0.6	10.8147	1	193.009	5.58366	1.56667
Fish 66 P-CUS.mp4	Stress	Prazosin	3	1.83333	6.81611	1	141.046	4.70155	1.2
Fish 66 P-CUS.mp4	Stress	Prazosin	4	0.666667	1.20429	1	129.336	4.54875	2.4
Fish 66 P-CUS.mp4	Stress	Prazosin	5	18.0333	122.195	7	244.885	6.13746	0.333333
Fish 66 P-CUS.mp4	Stress	Prazosin	6	12.2333	84.8853	3	209.028	5.92148	0.433334
Fish 67 P-CUS.mp4	Stress	Prazosin	1	0	0	0	94.3185	3.29785	3.5
Fish 67 P-CUS.mp4	Stress	Prazosin	2	0	0	0	206.213	4.31108	0.4
Fish 67 P-CUS.mp4	Stress	Prazosin	3	0	0	0	167.174	3.85193	0.6
Fish 67 P-CUS.mp4	Stress	Prazosin	4	3.6	9.44858	1	181.895	4.84624	3.6
Fish 67 P-CUS.mp4	Stress	Prazosin	5	0.933334	4.38158	1	285.586	6.69866	0.3
Fish 67 P-CUS.mp4	Stress	Prazosin	6	9.46667	36.2646	3	240.073	5.78025	1.1
Fish 68 P-CUS.mp4	Control	Vehicle	1	0	0	0	4.47996	2.16772	57.4333
Fish 68 P-CUS.mp4	Control	Vehicle	2	0	0	0	16.7193	7.37616	55.8667
Fish 68 P-CUS.mp4	Control	Vehicle	3	0	0	0	295.67	6.87605	0.166668
Fish 68 P-CUS.mp4	Control	Vehicle	4	0	0	0	205.122	5.76724	1.26667
Fish 68 P-CUS.mp4	Control	Vehicle	5	0	0	0	140.462	4.39859	3.06667
Fish 68 P-CUS.mp4	Control	Vehicle	6	3.43333	17.0486	5	194.738	6.28186	1.16667
Fish 69 P-CUS.mp4	Control	Vehicle	1	2.33333	26.358	4	586.093	12.3561	6.36667
Fish 69 P-CUS.mp4	Control	Vehicle	2	0	0	0	635.741	11.2987	0.133334
Fish 69 P-CUS.mp4	Control	Vehicle	3	0	0	0	458.011	9.46305	0.366667
Fish 69 P-CUS.mp4	Control	Vehicle	4	0	0	0	307.683	7.98485	1.03333
Fish 69 P-CUS.mp4	Control	Vehicle	5	0	0	0	205.574	6.92948	2.43333
Fish 69 P-CUS.mp4	Control	Vehicle	6	0	0	0	131.274	5.27205	4.33333
Fish 70 P-CUS.mp4	Stress	Vehicle	1	0.966667	7.76865	1	12.4993	5.59671	54.7333
Fish 70 P-CUS.mp4	Stress	Vehicle	2	0	0	0	31.5145	3.04979	27.5333
Fish 70 P-CUS.mp4	Stress	Vehicle	3	0	0	0	144.616	4.34283	0.433334
Fish 70 P-CUS.mp4	Stress	Vehicle	4	4.66667	8.83146	1	174.99	5.09186	2.13333
Fish 70 P-CUS.mp4	Stress	Vehicle	5	8.8	26.2479	2	333.099	7.29947	0.966667
Fish 70 P-CUS.mp4	Stress	Vehicle	6	5.16667	5.74787	3	166.076	4.97729	4.5
Fish 71 P-CUS.mp4	Stress	Vehicle	1	0.3	2.69058	1	7.72701	4.63621	57.1333
Fish 71 P-CUS.mp4	Stress	Vehicle	2	0	0	0	145.351	4.14499	5.93333
Fish 71 P-CUS.mp4	Stress	Vehicle	3	0.333333	15.9046	1	227.432	4.95135	0.533334
Fish 71 P-CUS.mp4	Stress	Vehicle	4	0	0	0	195.459	4.50712	0.7
Fish 71 P-CUS.mp4	Stress	Vehicle	5	0	0	0	234.089	5.4397	0.2
Fish 71 P-CUS.mp4	Stress	Vehicle	6	0	0	0	209.384	5.11942	2.1
Fish 72 P-CUS.mp4	Stress	Vehicle	1	0	0	0	184.726	4.41225	0.633334
Fish 72 P-CUS.mp4	Stress	Vehicle	2	3	12.7297	1	194.813	4.91537	1.43333
Fish 72 P-CUS.mp4	Stress	Vehicle	3	21.0667	110.003	5	204.107	5.77118	4.43333
Fish 72 P-CUS.mp4	Stress	Vehicle	4	28.4333	150.616	8	294.833	7.22629	0.566666
Fish 72 P-CUS.mp4	Stress	Vehicle	5	14.0333	91.0347	4	358.348	7.52306	0.3
Fish 72 P-CUS.mp4	Stress	Vehicle	6	5.2	29.366	1	253.93	6.76544	2.86667
